# Supplementary material for: Associations Between Sleep Deprivation, Circadian Gene Expression, Depressive Symptoms, and Psychomotor Performance—Preliminary Results
Source: J Clin Med. 2026 Feb 8;15(4):1331. doi: 10.3390/jcm15041331 (PMC12940950; doi:10.3390/jcm15041331)
Supplement: Supplementary file 1 [file jcm-15-01331-s001.zip]

Archive with 1 entries (1 files):
- jcm-4082903-supplementary.pdf
